# Supplementary material for: Estimating the yield stability of heat-tolerant rice genotypes under various heat conditions across reproductive stages: a 5-year case study
Source: Sci Rep. 2021 Jun 30;11:13604. doi: 10.1038/s41598-021-93079-x (PMC8245571; doi:10.1038/s41598-021-93079-x)
Supplement: Supplementary file 1 — Supplementary Information. [file 41598_2021_93079_MOESM1_ESM.xls]

## Sheet: Table S1
Supplemental Table S1. Relative values of grain yield and yield components (%) in the five experimental years
Year	Period	Variety	Treatment	Grain yield	Seed setting rate	Spikelet number	Panicle number	Grain weight
2010	PI	SY63	HNT	41.7	46.2	98.6	87.5	94.9
2010	PI	SY63	HDT	1.3	1.4	97.7	100	95.9
2010	FL	LYPJ	HNT	92.2	102.3	91.8	100	103.2
2010	FL	LYPJ	HDT	76.7	80.6	96.8	100	98.6
2010	FL	SY63	HNT	36.4	37.3	95.9	100	94.2
2010	FL	SY63	HDT	58.5	64	108.8	88.9	94.6
2010	GF	LYPJ	HNT	66.2	60.3	107.6	100	99.6
2010	GF	LYPJ	HDT	24.6	25.2	95.3	100	97.3
2010	GF	SY63	HNT	96.2	97.1	102.9	88.9	102.7
2010	GF	SY63	HDT	65.9	70.5	109.4	88.9	89.9
2011	PI	LYPJ	HNT	87.1	107.8	84	102.3	94.9
2011	PI	LYPJ	HDT	85.1	107.4	75.1	111.6	96.6
2011	PI	LYPJ	HDNT	78.5	101.8	79	102.3	94
2011	PI	SY63	HNT	80.6	86.2	88.3	107.3	99.6
2011	PI	SY63	HDT	80	84.6	93.8	112.2	99.6
2011	PI	SY63	HDNT	68.9	75.2	100.8	107.3	98
2011	PI	N22	HNT	76.8	77.3	94	104.8	96.9
2011	PI	N22	HDT	67	78.9	105.4	95.2	96.1
2011	PI	N22	HDNT	58.7	65.3	103.7	104.8	95.3
2011	FL	LYPJ	HNT	70.8	99.7	85.5	84.2	96.7
2011	FL	LYPJ	HDT	73.4	96.2	89.6	87.7	94
2011	FL	LYPJ	HDNT	62.8	97.8	88.8	80.7	85.8
2011	FL	SY63	HNT	84.3	98.3	96.2	79.3	102.1
2011	FL	SY63	HDT	85.6	98.7	91.6	89.7	100.5
2011	FL	SY63	HDNT	62.8	92.6	88.5	79.3	99.5
2011	FL	N22	HNT	83.5	87	103.1	83.3	97.9
2011	FL	N22	HDT	84	95.6	96.9	93.3	95.7
2011	FL	N22	HDNT	83.9	96.5	95.3	93.3	94.1
2011	GF	LYPJ	HNT	99.3	102.6	95.4	97.4	99
2011	GF	LYPJ	HDT	78.7	91	102.5	97.4	94.3
2011	GF	LYPJ	HDNT	91.4	98.5	98.2	102.6	89.6
2011	GF	SY63	HNT	95.7	96.9	104	100	99.6
2011	GF	SY63	HDT	94.2	89.1	106.7	94.4	100.4
2011	GF	SY63	HDNT	82.2	73.4	106	105.6	101.5
2011	GF	N22	HNT	97	91.5	110.4	97.3	97.3
2011	GF	N22	HDT	97	88.3	98.3	113.5	96.1
2011	GF	N22	HDNT	92	83.4	105.1	102.7	94.6
2012	FL	LYPJ	HNT	37.7	42.4	85.5	95	96.4
2012	FL	LYPJ	HDT	38.9	44	92.3	95	95.9
2012	FL	LYPJ	HDNT	9.5	11.2	89.6	95	93.7
2012	FL	SY63	HNT	69.3	68.6	100	100	97.6
2012	FL	SY63	HDT	73.8	74.9	105.3	94.7	96.7
2012	FL	SY63	HDNT	72.9	72.7	98.7	100	96.7
2012	FL	N22	HNT	85	90.5	95.3	100	100
2012	FL	N22	HDT	78.5	90.2	95.3	93.5	98.9
2012	FL	N22	HDNT	75.3	84.2	89.9	96.8	100.5
2012	GF	LYPJ	HNT	76.8	86.3	92.5	103.1	93.9
2012	GF	LYPJ	HDT	83.4	92.9	100	93.8	96
2012	GF	LYPJ	HDNT	83.9	87.5	98.8	103.1	92.3
2012	GF	SY63	HNT	74.3	75.5	103.3	97.6	95.4
2012	GF	SY63	HDT	62.5	70.1	89.1	102.4	98.1
2012	GF	SY63	HDNT	46.5	51.7	97.6	92.7	95.8
2012	GF	N22	HNT	82.4	90.4	96.9	97.4	97
2012	GF	N22	HDT	78.7	79.8	84.4	102.6	97.4
2012	GF	N22	HDNT	71.7	74.8	96	102.6	96.6
2013	PI	LYPJ	HNT	38	48.3	84.4	92.6	93.2
2013	PI	LYPJ	HDT	64.8	93.8	75.5	90.8	91.6
2013	PI	LYPJ	HDNT	19.7	35.9	68	92.8	80.8
2013	PI	SY63	HNT	58.5	60.9	100.8	99.1	95.2
2013	PI	SY63	HDT	41.7	48.3	98.1	105.3	88
2013	PI	SY63	HDNT	14.6	22.4	78.6	100.3	82.6
2013	PI	N22	HNT	98.5	98.7	99.7	98.5	100.1
2013	PI	N22	HDT	92.4	97.2	99.3	99.6	95.7
2013	PI	N22	HDNT	90.9	97.1	98.4	104.1	95.1
2014	PI	LYPJ	HDT	54.9	90.9	67	96.7	93.2
2014	PI	SY63	HDT	38.6	36.6	110.6	98	97.2
2014	PI	N22	HDT	57.7	49.6	118.4	100.7	97.6
2014	FL	LYPJ	HDT	31.7	56.1	52.6	127.9	86.9
2014	FL	SY63	HDT	49.7	62.2	108.7	83.2	94
2014	FL	N22	HDT	92.8	87.3	101.5	108.4	96.7
2014	GF	LYPJ	HDT	59.3	97.5	68	98.5	90.6
2014	GF	SY63	HDT	37.2	38.7	98.8	97.7	98.7
2014	GF	N22	HDT	66.1	66.7	102	102.3	94.6
PI, panicle initiation stage; FL, flowering stage; GF, grain filling stage
SY63, Shanyou63; N22, Nagina22; LYPJ, Liangyoupeijiu
HNT, high nighttime temperature treatment; HDT, high daytime temperature treatment; HDNT, high daytime and nighttime temperature treatment.

## Sheet: Table S2
Supplemental Table S2. Grain yield and yield components in the five experimental years
Year	Period	Variety	Treatment	Grain yield(g/plant or main tiller)	Seed setting rate(%)	Spikelet number(No./tiller)	Panicle number(No./plant)	Grain weight(mg/grain)
2010	PI	SY63	CK	39	89.2	171	9	25.8
2010	PI	SY63	HNT	14.2	33.3	164	9	24.3
2010	PI	SY63	HDT	22.8	57.1	186	8	24.4
2010	FL	LYPJ	CK	37.4	84.2	220	8	21.7
2010	FL	LYPJ	HNT	15.6	38.9	217	7	20.6
2010	FL	LYPJ	HDT	0.5	1.2	215	8	20.8
2010	FL	SY63	CK	39	89.2	171	9	25.8
2010	FL	SY63	HNT	25.8	53.8	184	9	25.7
2010	FL	SY63	HDT	9.6	22.5	163	9	25.1
2010	GF	LYPJ	CK	37.4	84.2	220	8	21.7
2010	GF	LYPJ	HNT	34.5	86.1	202	8	22.4
2010	GF	LYPJ	HDT	28.7	67.9	213	8	21.4
2010	GF	SY63	CK	39	89.2	171	9	25.8
2010	GF	SY63	HNT	37.5	86.6	176	8	26.5
2010	GF	SY63	HDT	25.7	62.9	187	8	23.2
2011	PI	LYPJ	CK	71.3	71.4	179	21	23.4
2011	PI	LYPJ	HNT	62.1	77	150	22	22.2
2011	PI	LYPJ	HDT	60.7	76.7	134	24	22.6
2011	PI	LYPJ	HDNT	56	72.7	141	22	22
2011	PI	SY63	CK	68.4	88.15	143	19	25.55
2011	PI	SY63	HNT	67.9	90.4	136	19	25.3
2011	PI	SY63	HDT	53.8	80.2	146	19	24.1
2011	PI	SY63	HDNT	62.5	86.8	140	20	22.9
2011	PI	N22	CK	64.85	91.7	121	28	18.3
2011	PI	N22	HNT	45.9	91.4	103	24	17.7
2011	PI	N22	HDT	47.6	88.2	108	25	17.2
2011	PI	N22	HDNT	40.7	89.7	107	23	15.7
2011	FL	LYPJ	CK	69.4	66.45	185	20	24.5
2011	FL	LYPJ	HNT	55.9	57.3	163	22	24.4
2011	FL	LYPJ	HDT	55.5	56.2	173	23	24.4
2011	FL	LYPJ	HDNT	47.8	50	186	22	24
2011	FL	SY63	CK	66.2	82.15	149	18	26.2
2011	FL	SY63	HNT	63.3	79.6	155	18	26.1
2011	FL	SY63	HDT	62.3	73.2	159	17	26.3
2011	FL	SY63	HDNT	54.4	60.3	158	19	26.6
2011	FL	N22	CK	66.2	83.8	131	29	18.9
2011	FL	N22	HNT	55.8	82.4	126	23	19.3
2011	FL	N22	HDT	56.7	82.7	120	26	19
2011	FL	N22	HDNT	41.6	77.6	116	23	18.8
2011	GF	LYPJ	CK	63.4	60.95	175	21	24.35
2011	GF	LYPJ	HNT	48.7	47.1	164	22	23.6
2011	GF	LYPJ	HDT	42.5	48.1	184	20	23.4
2011	GF	LYPJ	HDNT	37.2	39.8	181	22	23.2
2011	GF	SY63	CK	60.8	77.8	149	18	25.9
2011	GF	SY63	HNT	58.9	71.2	164	18	25.2
2011	GF	SY63	HDT	58.9	68.7	146	21	24.9
2011	GF	SY63	HDNT	55.9	64.9	156	19	24.5
2011	GF	N22	CK	62.6	80.9	129	30	18.8
2011	GF	N22	HNT	52.3	70.4	133	25	18.4
2011	GF	N22	HDT	52.6	77.3	125	28	18
2011	GF	N22	HDNT	52.5	78.1	123	28	17.7
2013	PI	LYPJ	CK	2.4	54.3	196	22	20.8
2013	PI	LYPJ	HNT	0.9	26.2	165	21	19.2
2013	PI	LYPJ	HDT	1.5	50.9	148	20	18.8
2013	PI	LYPJ	HDNT	0.5	19.5	133	18	19.3
2013	PI	N22	CK	1.4	79.2	103	18	28.3
2013	PI	N22	HNT	0.8	48.2	104	17	28.1
2013	PI	N22	HDT	0.6	38.2	101	15	29.8
2013	PI	N22	HDNT	0.2	17.7	81	15	28.4
2013	PI	SY63	CK	2.7	89.2	127	24	22.4
2013	PI	SY63	HNT	2.6	88.1	127	24	22.1
2013	PI	SY63	HDT	2.5	86.8	126	23	22.3
2013	PI	SY63	HDNT	2.4	86.6	125	23	23.3
2013	PI	HHZ	CK	3.1	80.1	204	19	18.2
2013	PI	HHZ	HNT	1.3	55.9	144	17	18.3
2013	PI	HHZ	HDT	1.8	66.2	163	17	17.8
2013	PI	HHZ	HDNT	0.8	38.1	138	16	19.5
2012	FL	LYPJ	CK	126.9	67.75	149	22	20
2012	FL	LYPJ	HNT	47.8	28.7	127	21	19
2012	FL	LYPJ	HDT	49.4	29.8	137	21	19
2012	FL	LYPJ	HDNT	12	7.6	133	21	19
2012	FL	SY63	CK	122.35	72.75	106	26	20.5
2012	FL	SY63	HNT	90.9	54.9	109	25	20
2012	FL	SY63	HDT	76.5	51	94	26	21
2012	FL	SY63	HDNT	56.9	37.6	103	25	19
2012	FL	N22	CK	120.45	91.4	74	19	31
2012	FL	N22	HNT	102.4	82.7	71	19	31
2012	FL	N22	HDT	94.5	82.4	71	19	29
2012	FL	N22	HDNT	90.7	77	67	19	30
2012	GF	LYPJ	CK	125.15	67.3	151	23	19
2012	GF	LYPJ	HNT	86.7	46.2	151	22	19
2012	GF	LYPJ	HDT	92.3	50.4	159	22	18
2012	GF	LYPJ	HDNT	91.2	48.9	149	22	19
2012	GF	SY63	CK	124.5	72.55	113	27	19.5
2012	GF	SY63	HNT	102.6	65.6	109	26	19
2012	GF	SY63	HDT	98	57.9	95	26	20
2012	GF	SY63	HDNT	89.3	54.3	108	26	20
2012	GF	N22	CK	129.45	89.25	80	19	32
2012	GF	N22	HNT	99.4	77	74	18	33
2012	GF	N22	HDT	107.9	82.9	80	18	30
2012	GF	N22	HDNT	108.6	78.1	79	18	33
2014	PI/FL/GF	LYPJ	CK	46.031	74.6	163	15	25.1
2014	PI	LYPJ	HDT	25.27	67.8	109	15	23.4
2014	FL	LYPJ	HDT	17.75	27.3	181	15	24.4
2014	GF	LYPJ	HDT	26.55	37	193	15	24.5
2014	PI/FL/GF	SY63	CK	48.43	80.8	156	13	29.8
2014	PI	SY63	HDT	28.72	78.8	106	13	27
2014	FL	SY63	HDT	18.01	31.3	154	13	29.4
2014	GF	SY63	HDT	32.01	53.9	159	13	28.2
2014	PI/FL/GF	N22	CK	42.39	88.8	137	19	18.3
2014	PI	N22	HDT	13.42	49.8	72	24	15.9
2014	FL	N22	HDT	21.05	55.2	149	16	17.2
2014	GF	N22	HDT	39.33	77.5	139	21	17.7
PI, panicle initiation stage; FL, flowering stage; GF, grain filling stage
SY63, Shanyou63; N22, Nagina22; LYPJ, Liangyoupeijiu
HNT, high nighttime temperature treatment; HDT, high daytime temperature treatment; HDNT, high daytime and nighttime temperature treatment.
